# Supplementary material for: Volatile Compound Markers in Beef Irradiated with Accelerated Electrons
Source: Molecules. 2024 Feb 21;29(5):940. doi: 10.3390/molecules29050940 (PMC10933855; doi:10.3390/molecules29050940)
Supplement: Supplementary file 1 [file molecules-29-00940-s001.zip]

Archive with 1 entries (1 files):
- molecules-2848406-supplementary.pdf
